# Supplementary material for: Genome-Wide Identification and Expression Pattern Analysis of SBP Gene Family in Neolamarckia cadamba
Source: Genes (Basel). 2025 Apr 17;16(4):460. doi: 10.3390/genes16040460 (PMC12026679; doi:10.3390/genes16040460)
Supplement: Supplementary file 1 [file genes-16-00460-s001.zip]

Archive with 4 entries (4 files):
- Figure S1.pdf
- Table S1.pdf
- Table S2.xlsx
- Table S3.pdf
