# Supplementary material for: Genome-Wide Identification and Expression Pattern Analysis of SBP Gene Family in Neolamarckia cadamba
Source: Genes (Basel). 2025 Apr 17;16(4):460. doi: 10.3390/genes16040460 (PMC12026679; doi:10.3390/genes16040460)
Supplement: Supplementary file 1 [file genes-16-00460-s001.zip › Table S2.xlsx]

## Sheet: Different tissues
gene ID	gene name	B	Bud	C	FR	OL	P	R	YL
evm.model.Contig35.208	NcSBP1	49.6815	100.937	70.1057	24.2466	38.6329	101.522	17.4714	127.913
evm.TU.Contig259.60	NcSBP2	0.447319	37.752	0.0263535	12.1024	3.75306	0.378806	0.0150489	51.052
evm.TU.Contig44.184	NcSBP3	47.4163	156.369	81.4704	1.45035	2.33536	94.5972	2.0445	84.9765
evm.TU.Contig249.22	NcSBP4	20.9605	17.6523	26.2754	0.00892711	0.140077	40.836	1.47955	22.6904
evm.model.Contig151.48	NcSBP5	0.378593	17.1318	0.113803	12.2579	0	0.39624	0.318505	2.37445
evm.model.Contig256.61	NcSBP6	99.2776	102.903	11.3616	161.136	1.50469	34.0797	17.9494	56.3899
evm.model.Contig256.59	NcSBP7	0.0113765	30.807	0.0539826	0.0905164	1.34754	0.545131	0.00944405	13.7335
evm.model.Contig531.41.3	NcSBP8	0	0	0	0	0	0	0	0
evm.model.Contig797.177	NcSBP9	0	173.501	0.68724	64.926	1.16203	0.875393	0.27822	112.914
evm.model.Contig797.176	NcSBP10	0	25.7732	0	10.8972	0.349298	0.111865	0	16.9523
evm.model.Contig184.534	NcSBP11	17.445	24.1581	18.8961	33.8762	29.9809	18.5481	13.998	30.8412
evm.model.Contig184.69	NcSBP12	23.7992	22.031	33.6882	14.4578	2.27721	25.3264	11.3073	9.85618
evm.model.Contig184.56	NcSBP13	13.5826	69.5957	10.7508	8.35794	1.01714	15.5166	21.2618	21.5078
evm.model.Contig180.61	NcSBP14	58.1732	121.473	116.206	8.19691	41.7087	188.173	3.78904	44.7282
evm.model.Contig480.443	NcSBP15	0	13.546	5.65361	2.13472	0.0892505	0.388905	0.0191891	16.7061
evm.model.Contig16.738	NcSBP16	21.6388	13.4734	36.6081	28.4687	30.741	12.5069	29.4667	23.2705
evm.model.Contig394.105	NcSBP17	69.8567	67.4487	19.5233	71.2527	31.9847	23.1045	44.0855	71.5082
evm.model.Contig84.466	NcSBP18	0.055493	33.7848	15.3081	1.61411	22.8105	1.81654	1.29156	16.1383
evm.model.Contig421.605	NcSBP19	34.7677	26.5942	26.418	26.2823	42.2248	21.3967	29.7893	35.8588
evm.model.Contig555.11	NcSBP20	58.2913	57.4783	19.2071	67.31	61.4218	5.24835	169.349	53.6712
evm.model.Contig28.179	NcSBP21	46.7232	50.5329	21.769	34.7299	24.072	18.7145	39.6169	50.8157
evm.model.Contig154.365	NcSBP22	20.9091	32.9743	11.3916	10.9814	12.7702	20.7417	5.66622	48.1236
evm.model.Contig154.377	NcSBP23	66.5708	69.7344	46.3166	20.6267	24.931	60.3829	11.792	29.7745
evm.model.Contig654.16	NcSBP24	5.02706	4.09928	2.49008	5.56758	3.04975	3.42518	4.09873	2.87846
evm.model.Contig14.386	NcSBP25	25.9239	15.6539	6.48808	16.7128	19.7364	2.19144	20.4938	20.4367
evm.model.Contig131.9	NcSBP26	2.01485	11.9589	0.139895	8.87616	5.22791	0.794366	5.69287	13.6198
evm.model.Contig383.171	NcSBP27	0.306065	30.1549	3.29843	0.377502	3.57647	4.59404	0.729024	18.1834

## Sheet: Develepmental stages
gene ID	gene name	PPH	PX	SCA	SPH	SX	TCA	TPH	TX
evm.model.Contig35.208	NcSBP1	4.15653	3.49993	8.69802	10.7404	1.82729	7.6579	7.48028	5.6515
evm.TU.Contig259.60	NcSBP2	0	0	0	0	0	0	0	0
evm.TU.Contig44.184	NcSBP3	1.45012	5.65457	2.50534	6.33042	1.72112	1.79696	2.74123	1.47449
evm.TU.Contig249.22	NcSBP4	5.50793	8.8524	18.4291	7.80308	16.889	13.3982	15.8948	11.7739
evm.model.Contig151.48	NcSBP5	0	1.14347	0	0	0	0	0	0.843362
evm.model.Contig256.61	NcSBP6	2.54131	3.60617	0.98029	14.8958	0.910929	14.9366	1.91576	0
evm.model.Contig256.59	NcSBP7	7.89276	0	1.08509	0.672173	0	0	0	0
evm.model.Contig531.41.3	NcSBP8	0	0	0	0	0	0	0	0
evm.model.Contig797.177	NcSBP9	0	15.255	0	0	0	5.6486	0	0
evm.model.Contig797.176	NcSBP10	0.304961	0.751232	0	0	0	0	0.0197281	0
evm.model.Contig184.534	NcSBP11	3.18044	1.22898	4.63558	5.98343	0.635001	2.71	4.55865	0.714086
evm.model.Contig184.69	NcSBP12	7.88528	3.07949	8.67548	11.1169	6.98494	7.49826	11.4288	5.14926
evm.model.Contig184.56	NcSBP13	13.1157	0.531055	0.294572	1.86128	0.597197	1.29374	4.19276	0
evm.model.Contig180.61	NcSBP14	2.44991	6.34116	3.25207	5.53772	0	30.0231	7.80667	6.86048
evm.model.Contig480.443	NcSBP15	0	30.7403	3.69684	0	0	3.54137	0.223793	7.09122
evm.model.Contig16.738	NcSBP16	4.37437	14.0409	12.3263	11.1691	12.6622	7.26084	11.3002	14.0345
evm.model.Contig394.105	NcSBP17	32.5098	29.4911	17.4123	33.6039	24.4127	10.9779	32.5291	20.1105
evm.model.Contig84.466	NcSBP18	0.164628	4.26016	5.94249	0.723368	3.1256	1.25796	7.27487	13.2067
evm.model.Contig421.605	NcSBP19	12.6144	10.9021	11.0898	17.193	12.1823	5.76533	6.80095	16.1964
evm.model.Contig555.11	NcSBP20	3.07585	0	0.61691	6.56742	4.4971	1.49028	7.7274	3.66461
evm.model.Contig28.179	NcSBP21	4.31796	3.36101	10.3691	4.91886	12.1762	0.361521	8.42482	7.76622
evm.model.Contig154.365	NcSBP22	15.0253	3.79331	22.7045	30.7709	2.88981	8.5932	18.5769	6.12169
evm.model.Contig154.377	NcSBP23	13.6573	5.1246	11.4884	34.7704	16.5897	25.928	44.0832	9.47202
evm.model.Contig654.16	NcSBP24	3.29444	3.47662	4.95571	3.91665	6.98304	0.964487	2.7625	3.59035
evm.model.Contig14.386	NcSBP25	1.12041	0	8.16102	1.53242	0.91371	0	2.01845	2.17689
evm.model.Contig131.9	NcSBP26	0.0651396	2.69695	1.45946	1.12609	0.128143	0.0174634	1.79895	0.0196483
evm.model.Contig383.171	NcSBP27	0.00991196	4.07699	10.147	6.25077	0	5.17141	1.68309	0

## Sheet: ACC treatment
gene ID	gene name	CK-0d	CK-6h	CK-3d	CK-7d	CK14d	ACC-0d	ACC-6h	ACC-3d	ACC-7d	ACC-14d
evm.model.Contig35.208	NcSBP1	2.43358	2.63813	8.06789	3.93764	4.7199	2.72646	4.42743	3.01375	3.86722	5.42275
evm.TU.Contig259.60	NcSBP2	0	0	0.0361384	0	0	0	0	0.0191281	0.0297426	0.0348785
evm.TU.Contig44.184	NcSBP3	3.26541	3.08543	5.20759	3.12841	3.28734	3.41867	2.87869	3.56965	2.88398	3.42351
evm.TU.Contig249.22	NcSBP4	2.72224	2.43923	4.62787	2.88687	4.65105	2.6235	2.21013	2.5839	2.62487	4.74992
evm.model.Contig151.48	NcSBP5	0.742436	1.90107	5.47417	2.25987	2.2863	1.51667	1.26993	4.54478	1.93938	1.96578
evm.model.Contig256.61	NcSBP6	9.50354	17.3782	15.4642	27.8779	19.4511	13.5545	13.5095	25.1532	26.6512	18.9806
evm.model.Contig256.59	NcSBP7	0.436196	1.80935	3.53927	4.2344	2.92748	0.448109	1.62054	2.9832	4.02042	5.54415
evm.model.Contig531.41.3	NcSBP8	0.0111765	0.0336904	0.0899238	0.0147116	0.044088	0.0205396	0.0373982	2.9832	0.0843851	0.0402759
evm.model.Contig797.177	NcSBP9	7.7815	8.74813	20.7614	3.58334	4.88785	4.82466	2.90667	16.4788	3.74469	2.61454
evm.model.Contig797.176	NcSBP10	2.44686	3.47883	5.54551	5.26332	3.774	4.38301	3.21024	3.03315	4.6734	4.4584
evm.model.Contig184.534	NcSBP11	12.8968	39.1755	65.9035	45.0726	37.3686	14.4699	31.711	49.5079	37.5736	36.4085
evm.model.Contig184.69	NcSBP12	4.17093	7.43935	10.5295	8.5436	10.6462	3.43568	8.24889	5.46173	7.97429	11.6811
evm.model.Contig184.56	NcSBP13	7.10436	1.5124	5.95891	1.4546	2.99557	3.11981	1.51724	3.00482	1.52637	2.00258
evm.model.Contig180.61	NcSBP14	1.42408	1.45338	0.445263	0.48002	1.1431	0.976912	4.47732	0.148173	0.900168	0.562073
evm.model.Contig480.443	NcSBP15	6.95484	3.74118	8.4498	7.25063	5.65006	2.3511	3.56799	4.99324	5.15989	3.9177
evm.model.Contig16.738	NcSBP16	11.662	19.7353	18.449	20.1703	31.4341	14.3626	20.0437	14.3764	18.9213	38.0285
evm.model.Contig394.105	NcSBP17	61.4558	38.6462	46.2965	47.3478	61.0327	55.8349	43.7032	38.1554	42.8557	50.8038
evm.model.Contig84.466	NcSBP18	0.396208	1.19682	1.36812	1.29419	4.42781	0.146973	2.53562	0.496175	2.00266	8.18988
evm.model.Contig421.605	NcSBP19	20.4755	20.6538	16.5154	18.5345	20.7839	32.3109	22.6884	23.3977	21.8577	18.6273
evm.model.Contig555.11	NcSBP20	52.4366	44.8907	53.6956	52.1867	55.6624	50.3708	44.9531	59.5533	55.074	49.8557
evm.model.Contig28.179	NcSBP21	36.8012	28.3447	37.9295	38.4357	37.8133	42.5702	34.0228	34.4468	36.6786	33.4787
evm.model.Contig154.365	NcSBP22	14.6937	18.339	30.5762	28.4969	18.742	19.7397	16.743	35.1526	29.3649	14.6973
evm.model.Contig154.377	NcSBP23	15.9126	10.6077	15.3681	12.0297	14.599	17.2506	13.0643	12.702	11.584	14.6401
evm.model.Contig654.16	NcSBP24	3.7243	4.62816	7.29246	6.44882	4.53602	4.92441	5.77669	7.33141	6.05994	3.49325
evm.model.Contig14.386	NcSBP25	16.6165	14.8811	17.073	19.3246	21.9012	19.6126	17.6469	16.2116	19.3784	18.859
evm.model.Contig131.9	NcSBP26	0.338534	0.340347	0.466171	0.313859	0.493156	0.467162	0.332686	0.742071	0.351342	0.433623
evm.model.Contig383.171	NcSBP27	3.78173	0.329976	3.01492	0.902125	0.514542	2.03865	0.662291	0.318177	0.723331	0.317228

## Sheet: MeJA treatment
gene ID	gene name	MeJA-0h	MeJA-2h	MeJA-4h	MeJA-8h	MeJA-12h	MeJA-24h	MeJA-48h	MeJA-72h	MeJA-96h
evm.model.Contig35.208	NcSBP1	44.6767	7.18667	9.78333	52.91	18.7	21.0233	26.4267	22.4967	27.9533
evm.TU.Contig259.60	NcSBP2	2.14333	33.21	10.2467	3.65667	1.91	24.7067	2.05	1.09667	1.90333
evm.TU.Contig44.184	NcSBP3	2.08	0.63	0.963333	2.67	0.823333	1.3	1.16667	0.65	1.05667
evm.TU.Contig249.22	NcSBP4	4.30667	1.07667	1.44333	4.16	0.7	1.09667	1.76333	1.18667	2.72
evm.model.Contig151.48	NcSBP5	3.74333	0.793333	0.726667	2.97	0.916667	1.5	1.13667	1.09333	1.51333
evm.model.Contig256.61	NcSBP6	5.60333	3.17667	4.12667	10.1767	3.92667	7.01667	3.97333	3.41333	4.54333
evm.model.Contig256.59	NcSBP7	0.806667	0.646667	1.69667	0.46	0.2	0.643333	0.503333	0.35	0.73
evm.model.Contig531.41.3	NcSBP8	0.993333	0.16	0.266667	1.17333	0.376667	0.57	0.35	0.32	0.52
evm.model.Contig797.177	NcSBP9	9.38667	9.29333	7.82333	18.6433	3.58	5.83	6.47667	4.21667	6.95
evm.model.Contig797.176	NcSBP10	0.77	1.43333	0.863333	1.17	0.4	1.39	0.54	0.583333	0.486667
evm.model.Contig184.534	NcSBP11	64.5333	38.84	46.1267	58.9833	48.6	58.6833	55.3467	61.9433	42.75
evm.model.Contig184.69	NcSBP12	10.8833	4.75667	7.12667	15.05	9.23667	8.88667	7.60333	7.93667	8.64667
evm.model.Contig184.56	NcSBP13	4.64333	5.6	3.83667	6.60333	4.53333	5.36667	1.47333	0.8	2.45333
evm.model.Contig180.61	NcSBP14	14.4167	8.54667	5.78333	14.5	16.7633	20.46	16.8267	8.17333	9.75333
evm.model.Contig480.443	NcSBP15	4.34667	0.786667	0.936667	10.1867	0.943333	1.13667	1.61667	1.82	2.38
evm.model.Contig16.738	NcSBP16	39.47	36.0433	35.7367	37.7	29.1167	30.15	36.22	34.5033	33.51
evm.model.Contig394.105	NcSBP17	85.5667	105.407	67.25	100.853	91.9967	93.79	99.5767	58.18	67.15
evm.model.Contig84.466	NcSBP18	32.04	17.6733	18.8733	27.07	21.5167	19.4533	24.2433	28.9867	17.42
evm.model.Contig421.605	NcSBP19	44.4233	46.22	44.1667	32.7267	44.0567	40.0733	48.7733	49.29	46.0433
evm.model.Contig555.11	NcSBP20	32.8133	47.7933	43.6067	31.6667	31.5167	31.8533	37.37	39.1433	31.5667
evm.model.Contig28.179	NcSBP21	28.2667	27.04	27.38	35.7967	31.51	35.56	35.58	27.1033	27.2
evm.model.Contig154.365	NcSBP22	30.07	32.5867	18.43	33.99	41.0467	40.1267	28.6667	21.0467	24.4067
evm.model.Contig154.377	NcSBP23	27.2567	10.91	10.9767	38.7167	27.6367	36.7133	27.78	16.5733	19.64
evm.model.Contig654.16	NcSBP24	5.83333	3.69667	5.22	5.55333	7.93333	9.36667	9.47667	5.98333	8.86
evm.model.Contig14.386	NcSBP25	20.8333	27.51	27.9367	22.8333	23.83	23.3833	29.3833	22.3067	22.2567
evm.model.Contig131.9	NcSBP26	5.67	30.8167	18.7967	8.22333	8.22667	10.7867	7.40667	4.5	4.04667
evm.model.Contig383.171	NcSBP27	8.60333	2.02333	1.83333	10.1967	7.35667	5.18333	3.94333	3.37333	6.57333

## Sheet: IAA treatment
gene ID	gene name	IAA-0h	IAA-1h	IAA-4h	IAA-12h	IAA-24h
evm.model.Contig35.208	NcSBP1	3.035	0.196	0.191	0.61	0.95
evm.model.Contig259.60	NcSBP2	1.168	0.225	0.215	0.037	0.084
evm.model.Contig44.184	NcSBP3	1.421	0.712	1.146	0.985	0.665
evm.model.Contig249.22	NcSBP4	2.082	0.374	0.613	0.349	0.396
evm.model.Contig151.48	NcSBP5	2.973	0.204	0.703	0.393	1.112
evm.model.Contig256.61	NcSBP6	1.376	2.176	1.936	0.799	1.67
evm.model.Contig256.59	NcSBP7	0.939	0.169	0.575	0.463	1.11
evm.model.Contig531.41.3	NcSBP8	0.315	0.433	0.759	0.318	0.299
evm.model.Contig797.177	NcSBP9	0.924	0.929	1.198	0.376	0.904
evm.model.Contig797.176	NcSBP10	0.585	0.693	0.601	0.79	0.306
evm.model.Contig184.534	NcSBP11	33.965	52.754	15.13	19.445	35.169
evm.model.Contig184.69	NcSBP12	7.744	1.692	2.455	3.41	3.597
evm.model.Contig184.56	NcSBP13	2.382	1.466	2.231	4.473	2.561
evm.model.Contig180.61	NcSBP14	2.447	3.911	2.437	2.532	2.253
evm.model.Contig480.443	NcSBP15	1.147	0.021	0.138	0.124	0.221
evm.model.Contig16.738	NcSBP16	33.469	34.118	19.742	29.702	20.809
evm.model.Contig394.105	NcSBP17	48.986	49.426	49.712	77.295	35.204
evm.model.Contig84.466	NcSBP18	4.973	0.532	1.056	1.801	3.433
evm.model.Contig421.605	NcSBP19	16.742	36.285	25.277	18.942	14.452
evm.model.Contig555.11	NcSBP20	12.425	44.841	15.86	15.198	11.98
evm.model.Contig28.179	NcSBP21	30.096	28.024	24.089	27.663	23.086
evm.model.Contig154.365	NcSBP22	5.445	4.029	19	15.764	9.874
evm.model.Contig154.377	NcSBP23	24.216	12.064	8.971	16.748	13.475
evm.model.Contig654.16	NcSBP24	1.856	5.516	7.51	4.427	3.52
evm.model.Contig14.386	NcSBP25	8.843	21.561	14.475	15.534	9.478
evm.model.Contig131.9	NcSBP26	1.688	0.4	0.346	0.315	0.605
evm.model.Contig383.171	NcSBP27	1.673	0.748	1.422	0.775	0.584

## Sheet: Cold  treatment
gene ID	gene name	Cold-0h	Cold-2h	Cold-4h	Cold-8h	Cold-12h	Cold-24h	Cold-0h
evm.model.Contig35.208	NcSBP1	24.6044	17.599	25.9455	26.9358	29.835	21.2241	1.56415
evm.model.Contig259.60	NcSBP2	2.94162	1.62118	1.77389	1.23765	0.744792	0.878378	0.153975
evm.model.Contig44.184	NcSBP3	1.70723	2.6906	1.14317	1.59251	0.541171	1.45358	0.19078
evm.model.Contig249.22	NcSBP4	3.70713	6.42055	3.8612	6.74808	3.21937	4.40434	0.249161
evm.model.Contig151.48	NcSBP5	6.15874	7.80629	4.19616	3.36737	1.95621	2.16078	0.166767
evm.model.Contig256.61	NcSBP6	2.77158	2.45725	2.4391	1.35538	1.24753	3.91804	1.0466
evm.model.Contig256.59	NcSBP7	1.40003	1.21465	0.725162	0.53075	0.638144	0.843777	0.0991377
evm.model.Contig531.41.3	NcSBP8	0.00310431	0.0132892	0.0154114	0.0319109	0.0129724	0.0440506	0
evm.model.Contig797.177	NcSBP9	7.18428	11.6203	7.85046	5.91562	3.38746	4.4559	4.09281
evm.model.Contig797.176	NcSBP10	1.4037	0.942542	0.473141	0.599002	0.148681	0.468539	0.0401283
evm.model.Contig184.534	NcSBP11	35.8273	22.1803	16.0833	14.1519	8.76087	9.26908	1.23353
evm.model.Contig184.69	NcSBP12	13.0143	16.3611	12.6916	13.274	9.75612	10.6982	1.41066
evm.model.Contig184.56	NcSBP13	2.1286	2.44437	1.9469	1.69505	1.71255	2.70634	0.495101
evm.model.Contig180.61	NcSBP14	2.29294	1.46941	1.36086	0.671471	0.946881	0.550271	0.117536
evm.model.Contig480.443	NcSBP15	2.89705	4.77977	4.6477	5.36426	2.53648	3.98738	1.24411
evm.model.Contig16.738	NcSBP16	46.6567	52.5015	45.5949	46.3357	44.7395	40.2156	13.9334
evm.model.Contig394.105	NcSBP17	58.7032	55.5421	57.3277	54.5107	50.09	53.8515	26.6967
evm.model.Contig84.466	NcSBP18	10.4445	12.4528	8.03012	11.9846	8.44916	9.43083	0.872896
evm.model.Contig421.605	NcSBP19	25.2234	21.8162	21.4576	19.6179	21.3343	22.1136	60.7306
evm.model.Contig555.11	NcSBP20	1.54326	0.992879	2.06308	1.04682	0.962956	1.53427	0.553602
evm.model.Contig28.179	NcSBP21	27.4657	25.6699	25.9713	22.8064	23.5082	23.1764	8.48909
evm.model.Contig154.365	NcSBP22	19.0595	16.1998	18.0417	21.8668	15.2231	18.5971	4.61965
evm.model.Contig154.377	NcSBP23	24.6957	24.2333	16.9018	19.3526	15.6011	17.032	2.36704
evm.model.Contig654.16	NcSBP24	2.61939	1.83611	0.706424	0.902343	1.00805	1.40175	1.77047
evm.model.Contig14.386	NcSBP25	23.1943	20.4845	20.859	17.4949	15.9317	15.0439	19.2131
evm.model.Contig131.9	NcSBP26	1.24634	1.49263	1.57916	1.23075	0.587578	0.933771	0.285708
evm.model.Contig383.171	NcSBP27	3.2394	5.82905	3.57134	5.36121	3.71549	5.11271	0.895638

## Sheet: PEG  treatment
gene ID	gene name	PEG-0h	PEG-1h	PEG-4h	PEG-12h	PEG-24h
evm.model.Contig35.208	NcSBP1	3.035	0.458	0.305	0.155	0.764
evm.model.Contig259.60	NcSBP2	1.168	0.145	0	0.069	0.053
evm.model.Contig44.184	NcSBP3	1.421	1.376	0.858	0.652	0.953
evm.model.Contig249.22	NcSBP4	2.082	0.509	0.252	0.315	0.285
evm.model.Contig151.48	NcSBP5	2.973	0.115	0.426	0.903	0.868
evm.model.Contig256.61	NcSBP6	1.376	1.43	1.442	1.829	1.049
evm.model.Contig256.59	NcSBP7	0.939	0.544	0.37	0.179	0.783
evm.model.Contig531.41.3	NcSBP8	0.315	0.462	0.451	0.299	0.383
evm.model.Contig797.177	NcSBP9	0.924	1.149	0.274	0.572	0.904
evm.model.Contig797.176	NcSBP10	0.585	0.573	0.59	0.648	0.695
evm.model.Contig184.534	NcSBP11	33.965	83.559	47.682	29.67	46.767
evm.model.Contig184.69	NcSBP12	7.744	1.882	2.302	2.897	4.482
evm.model.Contig184.56	NcSBP13	2.382	1.952	2.178	3.058	1.764
evm.model.Contig180.61	NcSBP14	2.447	3.988	3.286	1.129	3.027
evm.model.Contig480.443	NcSBP15	1.147	0.173	0.079	0.268	0.194
evm.model.Contig16.738	NcSBP16	33.469	35.09	17.618	18.359	18.251
evm.model.Contig394.105	NcSBP17	48.986	50.654	37.243	48.299	41.905
evm.model.Contig84.466	NcSBP18	4.973	0.544	1.584	2.288	2.722
evm.model.Contig421.605	NcSBP19	16.742	39.906	19.276	19.58	14.757
evm.model.Contig555.11	NcSBP20	12.425	44.772	14.569	12.793	12.473
evm.model.Contig28.179	NcSBP21	30.096	21.764	24.028	23.731	22.534
evm.model.Contig154.365	NcSBP22	5.445	2.941	4.784	21.752	10.545
evm.model.Contig154.377	NcSBP23	24.216	13.556	8.587	11.5	17.071
evm.model.Contig654.16	NcSBP24	1.856	2.471	2.19	4.774	3.565
evm.model.Contig14.386	NcSBP25	8.843	27.316	15.918	13.105	10.175
evm.model.Contig131.9	NcSBP26	1.688	0.286	0.371	0.368	0.483
evm.model.Contig383.171	NcSBP27	1.673	0.254	0.851	0.638	0.992

## Sheet: NaCl  treatment
gene ID	gene name	NaCl-0h	NaCl-1h	NaCl-4h	NaCl-12h	NaCl-24h
evm.model.Contig35.208	NcSBP1	0.604	0.194333	0.161333	0.356333	0.326667
evm.TU.Contig259.60	NcSBP2	0	0.0206667	0	0	0
evm.TU.Contig44.184	NcSBP3	36.274	32.401	126.567	78.6563	26.0527
evm.TU.Contig249.22	NcSBP4	154.142	132.194	196.031	283.182	226.033
evm.model.Contig151.48	NcSBP5	0.299667	1.44667	3.24733	1.09733	0.649
evm.model.Contig256.61	NcSBP6	1.10967	0.478333	0.114	0	0.117333
evm.model.Contig256.59	NcSBP7	0.0413333	0.149333	0	0	0.016
evm.model.Contig531.41.3	NcSBP8	0.465667	0.223667	0.188667	0.549667	0.416667
evm.model.Contig797.177	NcSBP9	0	0.209	0	0	0
evm.model.Contig797.176	NcSBP10	0	0.115667	0.0163333	0.014	0.0336667
evm.model.Contig184.534	NcSBP11	24.834	28.0203	18.2713	21.378	20.4623
evm.model.Contig184.69	NcSBP12	3.58233	1.539	2.15733	3.99033	3.56267
evm.model.Contig184.56	NcSBP13	5.01333	0.573667	0.428	0.907333	1.71867
evm.model.Contig180.61	NcSBP14	0.548	0.578667	1.031	0.874667	0.566667
evm.model.Contig480.443	NcSBP15	0.0523333	0.0543333	0.052	0.0996667	0.59
evm.model.Contig16.738	NcSBP16	41.972	15.2707	21.3947	20.729	26.0713
evm.model.Contig394.105	NcSBP17	26.2683	14.134	21.955	23.1073	24.251
evm.model.Contig84.466	NcSBP18	1.17333	0.619333	2.504	3.497	0.901333
evm.model.Contig421.605	NcSBP19	24.5917	26.2587	36.7103	26.108	22.393
evm.model.Contig555.11	NcSBP20	37.2357	29.4907	18.6573	16.6563	27.4163
evm.model.Contig28.179	NcSBP21	25.2387	23.1843	29.2213	26.1183	24.043
evm.model.Contig154.365	NcSBP22	2.967	4.39633	5.847	6.554	6.807
evm.model.Contig154.377	NcSBP23	20.833	15.3093	11.44	11.4143	16.0107
evm.model.Contig654.16	NcSBP24	5.576	7.617	9.89333	9.74567	10.5153
evm.model.Contig14.386	NcSBP25	13.652	23.2183	24.0587	15.0647	17.7337
evm.model.Contig131.9	NcSBP26	0.404	0.124667	0.327	0.307667	0.560333
evm.model.Contig383.171	NcSBP27	0.285667	0.174	0.273333	0.209667	0.518667
